# Supplementary material for: Role of Copeptin and hs-cTnT to Discriminate AHF from Uncomplicated NSTE-ACS with Baseline Elevated hs-cTnT—A Derivation and External Validation Study
Source: Cells. 2023 Mar 31;12(7):1062. doi: 10.3390/cells12071062 (PMC10092967; doi:10.3390/cells12071062)
Supplement: Supplementary file 1 [file cells-12-01062-s001.zip]

Archive with 1 entries (1 files):
- cells-2229682-supplementary.pdf
